# Supplementary material for: Romanian Maize (Zea mays) Inbred Lines as a Source of Genetic Diversity in SE Europe, and Their Potential in Future Breeding Efforts
Source: PLoS One. 2013 Dec 31;8(12):e85501. doi: 10.1371/journal.pone.0085501 (PMC3877385; doi:10.1371/journal.pone.0085501)
Supplement: Table S2 — Primers used. The chromosomal position, repeat type, forward and reverse sequences for each of the 80 SSR primer pairs used is shown in the first columns. The annealing temperature was optimized for specific amplification (the PCR machines were Eppendorf epgradient S) in each case. The observed size is a range of sizes (i.e., alleles) for each primer pair, as scored by GeneMapper v.4.0 data analysis software on the 90 inbred lines. (XLSX) [file pone.0085501.s006.xlsx]

## Sheet: Sheet1
Primer	Chromosome	Repeat type	Forward sequence	Reverse sequence	Annealing T (oC)	Observed size (bp)
bnlg1014*	1	AG(14)	CACGCTGTTTCAGACAGGAA	CGCCTGTGATTGCACTACAC	59	140-163
bnlg1429*	1	AG(20)	CTCCTCGCAAGGATCTTCAC	AGCACCGTTTCTCGTGAGAT	59	184-225
bnlg1484*	1	AG(19)	GTAAAAGACGACGACATTCCG	GACGTGCACTCCGTTTAACA	59	109-170
bnlg1866*	1	AG(11)	CCCAGCGCATGTCAACTCT	CCCCGGTAATTCAGTGGATA	59	104-136
bnlg2238*	1	AG(16)	TGCCACTCAAGCCTTCTTTT	TTCTGATTGCAGTGCAGACC	60	175-217
bnlg2086*	1	AG(18)	CGGAACCTGCTGCAGTTAAT	GAGATGCAGGAATGGGAAAA	60	222-267
bnlg615*	1	AG	CTTCCCTCTCCCCATCTCCTTTCCAA	GCAACCTGTCCATTCTCACCAGAGGATT	57	187-222
phi037*	1	AG	CCCAGCTCCTGTTGTCGGCTCAGAC	TCCAGATCCGCCGCACCTCACGTCA	60	127-166
bnlg1720*	1	AG(13)	CAACCCGGATGTCTCAAGTT	TTCGATGCGTATGTACTCAGC	59	220-252
phi064*	1	ATCC	CCGAATTGAAATAGCTGCGAGAACCT	ACAATGAACGGTGGTTATCAACACGC	60	72-110
phi120*	1	AAG	GACTCTCACGGCGAGGTATGA	TGATGTCCCAGCTCTGAACTGAC	58	61-84
bnlg1017*	2	AG(18)	ATTGGAAGGATCTGCGTGAC	CAGCTGGTGGACTGCATCTA	58	167-205
bnlg1018*	2	AG(16)	CGAGGTTAGCACCGACAAAT	CGAGTAAATGCTCTGTGCCA	64	116-163
bnlg1831	2	AG(14)	TCGCTCATTTGCATACACCT	TAGGAACATGCCAGCAGTTG	61	164-198
bnlg1138*	2	AG(14)	TGCTCTAGCCGACCTCAATT	ATGCCTGAACCGTGATTAGG	60	176-203
bnlg1329*	2	AG(14)	ATAGAATGGGATGTGGGCAA	TCCGATCATATCGGGAGATC	61	84-106
bnlg1662*	2	AG(18)	GCACCCACATGAAGTATCCC	TTGTTTTTGCAGTGCCTCAG	61	125-185
bnlg1940*	2	AG(18)	CCTTTTGTTTCAGGCCGTTA	CAGCAGCCTGATGATGAACA	61	205-250
bnlg1520*	2	AG(22)	TCCTCTTGCTCTCCATGTCC	ACAGCTGCGTAGCTTCTTCC	59	169-197
phi099*	3	AC	TACAAAAATCAGGACTGCGAAAAACCCAA	GTCGGTGTGTGATCCTTCCAC	60	142-148
bnlg1325*	3	AG(18)	CTAAATGCGCAGCAGTAGCA	TGCTCTGCAACAACTTGAGG	61	143-187
bnlg1523*	3	AG(17)	GAGCACAGCTAGGCAAAAGG	CTCGCACGCTCTCTCTTCTT	62	180-235
bnlg1904*	3	AG(21)	AGGAGCATGCACTTGGTTCT	ACTCAACTGATGGCCGATCT	62	159-189
bnlg2047*	3	AG(13)	CATGCATCCATCCTTTTCCT	ATCCATCGGCAACTACAAGC	61	132-148
bnlg1022*	3	AG(12)	GTGTTGTCGATCCACTCCCT	GCAAAGATCTGTGAGGGGAC	62	59-134
bnlg1456*	3	AG(15)	CTCTAGGTGGTTAAGATTAACTCATT	TTCATGAGGACCGTGTTGAA	59	166-191
bnlg1605*	3	AG(18)	TCCTGCCCCCTTTGTTTTC	CACCTCTGAACCCCTGTGTT	59	93-136
bnlg1108	3	AG(21)	GGATTCCTTTATGACGGGGT	AGTAACAACCAAGGCATCGG	59	106-160
bnlg1182*	3	AG(19)	AGCCGAGTCAGTTCGAGGTA	CAGGGGCTTGAGGTGAGTTA	57	72-156
phi072*	4	AAAC	ACCGTGCATGATTAATTTCTCCAGCCTT	GACAGCGCGCAAATGGATTGAACT	58	141-163
nc004*	4	AG	TGCGAAGAAGCAGTAGCAAA	TGGAGGTAGAAGACGCACG	59	139-191
phi021*	4	AG	TTCCATTCTCGTGTTCTTGGAGTGGTCCA	CTTGATCACCTTTCCTGCTGTCGCCA	59	86-135
bnlg1265*	4	AG(33)	GGTTGTCCGTAAAGGCAAGA	TGTGAAGGCCAGACAGTCAG	61	200-249
bnlg252*	4	AG	CGTTCTCCGTACAGCACAGACCAACGT	CTCAGATGAACTCCTCAGCAGCTGTAGCCT	60	150-162
bnlg1189*	4	AG(12)	CGTTACCCATTCCTGCTACG	CTTGCTCGTTTCCATTCCAT	56	208-232
bnlg1784*	4	AG(13)	GCAACGATCTGTCAGACGAA	TTGGCATTGGTAATGGGTCT	59	233-255
dupssr28*	4	GA(28)	GAAGGAAGCCTTTGTTACAAGT	CTGGAGTGCTGGTCTTGTTAT	58	89-133
phi093*	4	AGCT	AGTGCGTCAGCTTCATCGCCTACAAG	AGGCCATGCATGCTTGCAACAATGGATACA	59	277-286
bnlg1917*	4	AG(26)	ACCGGAACAGACGAGCTCTA	TTTGCTTCCAACTCACATGC	56	67-178
bnlg1890*	4	AG(26)	ACCGGAACAGACGAGCTCTA	GTCCTGCAAAGCAACCTAGC	59	94-203
bnlg589*	4	AG	GGGTCGTTTAGGGAGGCACCTTTGGT	GCGACAGACAGACAGACAAGCGCATTGT	60	147-166
phi024*	5	CCT	ACTGTTCCACCAAACCAAGCCGAGA	AGTAGGGGTTGGGGATCTCCTCC	61	164-180
bnlg1208	5	AG(10)	GCTGTGATGGTGAGACGAGA	GCAGGCACTACTAAAACCGC	61	96-119
bnlg1287*	5	AG(15)	GCCCTACCTGTTCTGTCTCG	TGTCCCATACCTCAACGTGA	61	150-159
bnlg1237*	5	AG(29)	TGGCGCGATTTTCTTCATAT	AAAGAGCAACCTTCAACGGA	58	150-193
bnlg118*	5	AG	CTTCCAGCCGCAACCCTC	CCAACAACGCGGACGTGA	60	102-122
bnlg2305*	5	AG(21)	CACCTTGAAAGCATCCTCGT	GTATCACACCCTCTGCTGCA	58	168-214
bnlg1043*	6	AG(20)	TTTGCTCTAAGGTCCCCATG	CATACCCACATCCCGGATAA	59	134-185
bnlg1538*	6	AG(17)	CAGCCGAAGACGAAGCC	GTGGTGAACGAACGAGCAA	58	204-233
bnlg1371*	6	AG(22)	TTGCCGATAAGAACCAAACA	ACGACCGGTGTGGTTACATT	55	81-143
nc009	6	AG	CGAAAGTCGATCGAGAGACC	CCTCTCTTCACCCCTTCCTT	61	102-145
bnlg1732*	6	AG(15)	AACTTTTGGCATTGCACTGG	CGTAAGTGCACACGGCATTA	57	95-108
phi078*	6	AAAG	CAGCACCAGACTACATGACGTGTAA	GGGCCGCGAGTGATGTGAGT	61	122-170
bnlg1740*	6	AG(21)	TTTTCTCCTTGAGTTCGTTCG	ACAGGCAGAGCTCTCACACA	59	108-184
bnlg2132*	7	AG(21)	GGCGAGAGAGGCAAAGTTAA	GTCGCACAAGGGGATCAC	59	214-274
bnlg1094	7	AG(21)	GTGAAGAACGATGACGCAGA	CAGCAACGCTCTCACATTGT	59	145-220
bnlg1070*	7	AG(15)	TTCCAGTAAGGGAGGTGCTG	TAAGCAACATATAGCCGGGC	60	212-254
bnlg1305*	7	AG(25)	GCACGGGCATCAGAGAGAG	CATGGGTAAGTTGCTGAAAGTTT	59	149-198
bnlg2259*	7	AG(17)	ACCATTGATTTCATGGTATTGG	GCGGATAATGACATTGGGTC	59	168-199
phi051*	7	AGG	GGCGAAAGCGAACGACAACAATCTT	CGACATCGTCAGATTATATTGCAGACCA	59	137-143
phi116*	7	ACTG/ACG	GCATACGGCCATGGATGGGA	TCCCTGCCGGGACTCCTG	60	154-176
bnlg1194*	8	AG(33)	GCGTTATTAAGGCAAGCTGC	ACGTGAAGCAGAGGATCCAT	59	136-207
phi119*	8	AG	GGGCTCCAGTTTTCAGTCATTGG	ATCTTTCGTGCGGAGGAATGGTCA	58	148-172
bnlg1176	8	AG(37)	ACTCCTCAAAACCTAGGTGACA	CACCGATGATGGTGAGTACG	60	190-249
bnlg1065*	8	AG(21)	TTGCCTCTCGTCTTCCAACT	TGATGCTCGTTGCTTACCTG	58	211-236
bnlg1131	8	AG(17)	TTAGTTGGGTAAACGTGCAC	GCATCAGGGGGTAGTTGAGA	59	99-122
dupssr14*	8	(CT)3 T (CT)6 (CA)16	AGCAGGTACCACAATGGAG	GTGTACATCAAGGTCCAGATTT	56	68-106
bnlg2122*	9	AG(17)	TCATCTGGCAAAACCTAGCC	CTTGCCAACTTGAGGACATG	60	169-201
bnlg244*	9	AG	GATGCTACTACTGGTCTAGTCCAGA	CTCCTCCACTCATCAGCCTTGA	60	128-207
phi017*	9	TAC	CGTTGGCGACCAGGGTGCGTTGGAT	TGCAACAGCCATTCGATCATCAAAC	59	94-103
phi065*	9	CACTT	AGGGACAAATACGTGGAGACACAG	CGATCTGCACAAAGTGGAGTAGTC	60	130-152
bnlg1129	9	AG(12)	GAGAGTATGCTACTCGCCGC	GACGAGTTTGGAGTGCCATT	60	138-207
bnlg1209*	9	AG(12)	GTCCCGGGCAGAATAATACC	TTCCTCCTTGAAGTGCTCGT	61	169-201
bnlg1191	9	AG(39)	AATCATGCGTAGGCGTAGCT	GCCAGAGGAAAAAGAAGGCT	61	171-244
bnlg619*	9	AG	ACCCATCCCACTTTCCACCTCCTCCT	GCTTTCAGCGAATACTGAATAACGCGGA	59	224-273
bnlg1079	10	AG(14)	CGTACGTCGTTGCTGTCTGT	CAGTACGTGCAGTCCCTCCT	59	160-181
bnlg1074*	10	AG(14)	CATGCTAATAGCCTACCGGG	TTTCCCCCTGATTCGTTATG	58	158-195
bnlg1526*	10	AG(15)	ACGAGCGAGTGGAGAATAGG	AGCCCAGTACGTGGGGTC	59	74-135
bnlg1028*	10	AG(12)	AGGAAACGAACACAGCAGCT	TGCATAGACAAAACCGACGT	59	138-161
bnlg1360*	10	AG(25)	TCTGCTCATCCACAACTTGC	AGAACGTGAAGCTGAGCGTT	58	110-150
