# Supplementary material for: Romanian Maize (Zea mays) Inbred Lines as a Source of Genetic Diversity in SE Europe, and Their Potential in Future Breeding Efforts
Source: PLoS One. 2013 Dec 31;8(12):e85501. doi: 10.1371/journal.pone.0085501 (PMC3877385; doi:10.1371/journal.pone.0085501)
Supplement: Table S3 — Raw table, in the required PowerMarker v.3.25 format. The synthetic table contains all data generated for the 90 inbred lines and can be easily added to other such files, generated in other laboratories, for comparative analyses, for filling-up missing data or for enlarging their dataset. It contains the 90 inbred lines in the first column, followed by 160 columns: two for each SSR marker (ideally, both columns of a marker should be identical, since the inbred lines are expected to be homozygous at all loci, but is some very few cases the locus is heterozygous; as shown in the main text, heterozygosity was very low for all 90 inbred lines though). Missing data is marked by the “?” sign. (TXT) [file pone.0085501.s007.txt]

Inbred	bnlg1014	bnlg1014	bnlg1429	bnlg1429	bnlg1484	bnlg1484	bnlg1866	bnlg1866	bnlg2238	bnlg2238	bnlg2086	bnlg2086	bnlg615	bnlg615	phi037	phi037	bnlg1720	bnlg1720	phi064	phi064	phi120	phi120	bnlg1017	bnlg1017	bnlg1018	bnlg1018	bnlg1831	bnlg1831	bnlg1138	bnlg1138	bnlg1329	bnlg1329	bnlg1662	bnlg1662	bnlg1940	bnlg1940	bnlg1520	bnlg1520	phi099	phi099	bnlg1325	bnlg1325	bnlg1523	bnlg1523	bnlg1904	bnlg1904	bnlg2047	bnlg2047	bnlg1022
T20	155	155	192	192	117	117	116	116	201	201	236	236	218	218	127	127	223	223	83	83	63	63	169	169	130	130	176	176	203	203	95	95	127	127	220	220	177	177	146	146	173	173	192	192	177	177	134	134	101
T21	155	155	209	209	121	121	116	116	192	192	236	236	193	193	161	161	240	240	72	72	66	66	169	169	132	132	176	176	203	203	102	102	162	162	244	244	169	169	146	146	173	173	194	194	177	177	134	134	59
T22	153	153	223	223	129	129	116	116	188	188	234	234	187	187	166	166	223	223	98	98	66	66	190	190	132	132	184	184	181	181	95	95	127	127	220	220	197	197	144	144	173	173	192	192	177	177	134	134	108
T23	153	153	205	205	162	162	136	136	194	194	234	234	197	197	129	129	236	236	106	106	66	66	195	195	154	154	172	172	183	183	100	100	127	127	219	219	177	177	146	146	143	143	193	193	177	177	137	137	101
T139	153	153	205	205	121	121	120	120	207	207	234	234	202	202	161	161	223	223	72	72	63	63	176	176	130	130	174	174	185	185	89	89	154	154	211	211	197	197	146	146	164	164	?	?	160	160	134	134	59
T141	155	155	187	187	117	117	107	107	190	190	261	261	218	218	161	161	236	236	98	98	63	63	169	169	116	116	184	184	183	183	89	89	127	127	211	211	178	178	142	142	?	?	192	192	164	164	134	134	101
T145	143	143	193	193	109	109	112	112	190	190	241	241	218	218	161	161	223	223	83	83	61	61	169	169	132	132	180	180	181	181	102	102	162	162	220	220	195	195	144	144	173	173	192	192	177	177	134	134	101
T146	153	153	205	205	121	121	128	128	188	188	234	234	202	202	?	?	240	240	72	72	63	63	183	183	163	163	164	164	181	181	100	100	154	154	224	224	181	181	146	146	171	171	?	?	179	179	137	137	108
T147	153	153	205	205	117	121	128	128	188	188	234	234	202	202	161	161	240	240	106	106	63	63	183	183	124	124	164	178	181	181	84	100	154	154	218	218	181	181	146	146	171	171	?	?	164	179	137	137	108
T148	153	153	223	223	117	117	116	116	207	207	234	234	187	187	?	?	246	246	78	83	63	63	169	169	130	130	164	164	181	181	89	89	175	175	218	218	181	181	146	146	175	175	?	?	164	164	134	134	97
T155	155	155	192	192	117	117	116	116	201	201	234	241	218	218	161	161	223	223	83	83	63	63	203	203	130	130	167	180	185	185	89	95	127	127	220	220	178	178	142	142	173	173	192	192	177	177	134	134	108
T157	155	155	192	192	117	117	130	130	205	205	236	236	197	197	?	?	223	223	106	106	63	63	169	169	159	159	180	180	185	185	89	89	127	127	220	220	178	178	146	146	171	171	192	192	177	177	134	134	108
T162	140	140	190	190	129	129	109	109	190	190	222	222	187	187	129	129	220	220	110	110	66	66	169	169	134	134	178	178	185	185	87	87	127	127	210	210	169	169	146	146	164	164	192	192	177	177	137	137	59
T164	143	143	198	198	121	121	109	109	192	192	234	234	193	193	161	161	240	240	72	72	63	63	169	169	132	132	164	164	203	203	89	89	171	171	211	211	177	177	142	142	173	173	192	192	181	181	134	134	108
T172	143	143	207	207	109	109	132	132	201	201	222	222	218	218	161	161	234	234	76	76	66	66	203	203	152	152	180	180	185	185	89	89	150	150	220	220	178	178	146	146	171	171	192	192	177	177	134	134	113
T250	153	153	225	225	121	121	128	128	188	188	236	236	202	202	129	129	240	240	72	72	63	63	190	190	163	163	164	164	181	181	100	100	154	154	222	222	181	181	146	146	173	173	?	?	179	179	137	137	108
T251	155	155	223	223	117	117	136	136	195	195	241	241	222	222	131	131	240	240	106	106	63	63	192	192	154	154	176	176	191	191	95	95	128	128	246	246	169	169	144	144	143	143	192	192	181	181	137	137	59
T280	155	155	190	190	137	137	116	116	201	201	244	244	218	218	155	155	234	234	76	76	66	66	199	199	130	130	176	176	181	181	89	89	162	162	220	220	177	177	144	144	175	175	?	?	183	183	136	136	59
T290	155	155	193	193	109	109	114	114	175	175	234	234	193	193	155	155	234	234	98	98	63	63	197	197	132	132	176	176	185	185	84	84	127	127	220	220	169	169	144	144	164	164	194	194	164	164	134	134	59
T291	155	155	192	192	131	131	116	116	203	203	249	249	187	187	166	166	223	223	98	98	66	66	205	205	132	132	180	180	181	181	106	106	150	150	246	246	178	178	142	142	173	173	192	192	187	187	134	134	108
T381	155	155	205	205	121	121	120	120	215	215	234	234	222	222	155	155	236	236	72	72	84	84	183	183	161	161	164	164	201	201	106	106	154	154	211	211	181	181	142	142	171	171	?	?	160	160	137	137	59
T382	155	155	197	197	109	109	116	116	203	203	222	222	215	215	161	161	236	236	106	106	66	66	169	169	134	134	176	176	203	203	102	102	158	158	242	242	197	197	146	146	164	164	193	193	160	160	134	134	115
TA307	155	155	209	209	117	117	116	116	188	188	244	244	222	222	127	127	234	234	78	78	61	61	190	190	124	124	180	180	185	185	87	87	128	128	206	206	175	175	142	142	173	173	192	192	177	177	137	137	103
TB330	155	155	184	184	117	117	116	116	182	182	236	236	218	218	155	155	223	223	98	98	66	66	199	199	132	132	164	164	181	181	102	102	127	127	220	220	178	178	142	142	173	173	192	192	177	177	134	134	101
TB381	155	155	193	193	109	109	115	115	191	191	256	256	215	215	161	161	223	223	98	98	63	63	190	190	132	132	180	180	185	185	89	89	127	127	220	220	178	178	146	146	164	164	192	192	177	177	148	148	108
T433	153	153	200	200	117	117	117	117	178	178	?	?	197	197	129	129	234	234	92	92	66	66	195	195	130	130	180	180	185	185	91	91	125	125	210	210	177	177	144	144	173	173	192	192	187	187	134	134	108
T143	155	155	199	199	117	117	117	117	209	209	222	222	220	220	155	155	234	234	98	98	63	63	192	192	136	136	174	174	191	191	89	89	127	127	211	211	197	197	142	142	187	187	192	192	177	177	133	133	59
T158	153	153	193	193	109	109	116	116	203	203	234	234	206	206	161	161	232	232	83	83	66	66	190	190	130	130	176	176	176	176	84	84	168	168	205	205	177	177	142	142	173	173	192	192	187	187	134	134	112
T168	155	155	192	192	117	117	112	112	205	205	234	234	187	187	127	127	223	223	98	98	63	63	203	203	159	159	180	180	185	185	89	89	127	127	246	246	169	169	142	142	173	173	192	192	187	187	134	134	112
T169a	143	143	193	193	109	109	116	116	205	205	251	251	215	215	161	161	232	232	76	76	66	66	190	190	150	150	180	180	185	185	84	84	158	158	244	244	181	181	142	142	173	173	192	192	187	187	134	134	108
T186	141	141	198	198	117	117	116	116	203	203	234	234	187	187	129	129	223	223	98	98	63	63	181	181	132	132	180	180	181	181	84	84	127	127	220	220	178	178	146	146	175	175	192	192	177	177	134	134	115
T235	155	155	209	209	129	129	116	116	188	188	234	234	193	193	161	161	250	250	76	76	66	66	169	169	132	132	180	180	185	185	89	89	162	162	244	244	169	169	142	142	173	173	192	192	177	177	134	134	108
TC221	143	143	207	207	170	170	109	109	178	178	265	265	202	202	161	161	240	240	106	106	63	63	183	183	132	132	195	195	181	181	106	106	128	128	223	223	177	177	142	142	171	171	?	?	164	164	137	137	97
TC248	153	153	205	205	117	117	128	128	190	190	234	234	187	187	161	161	236	236	72	72	66	66	169	169	132	132	180	180	185	185	84	84	154	154	244	244	169	169	146	146	169	169	192	192	164	164	134	134	115
TA309A	143	143	193	193	109	109	112	112	190	190	234	234	215	215	161	161	223	223	98	98	66	66	178	178	132	132	180	180	181	181	102	102	162	162	220	220	195	195	144	144	173	173	192	192	177	177	134	134	101
TA310A	155	155	192	192	109	109	116	116	203	203	249	249	187	187	161	161	223	223	83	83	66	66	188	188	156	156	176	176	191	191	84	84	185	185	246	246	169	169	144	144	173	173	193	193	177	177	134	134	101
TA308	155	155	192	192	117	117	130	130	205	205	222	222	215	215	161	161	223	223	98	98	66	66	201	201	132	132	182	182	181	181	89	89	127	127	220	220	178	178	146	146	173	173	192	192	177	177	134	134	101
TA398	143	143	192	192	117	117	134	134	207	207	222	222	222	222	155	155	220	220	98	98	63	63	178	178	132	132	182	182	181	181	89	89	162	162	216	216	169	169	142	142	?	?	192	192	164	164	134	134	108
TC336	155	155	207	207	117	117	128	128	180	180	267	267	202	202	161	161	240	240	106	106	63	63	197	197	132	132	195	195	181	181	106	106	128	128	228	228	178	178	142	142	171	171	?	?	177	177	134	134	97
T442	153	153	190	190	109	109	116	116	?	?	234	234	206	206	?	?	223	223	98	98	61	61	176	176	132	132	196	196	183	183	84	84	158	158	210	210	169	169	142	142	171	171	?	?	164	164	136	136	59
TA408	153	153	193	193	109	109	116	116	203	203	249	249	220	220	161	161	240	240	72	72	66	66	193	193	130	130	164	164	185	185	84	84	162	162	246	246	169	169	142	142	173	173	192	192	187	187	134	134	108
RF7	153	153	205	205	117	117	116	116	209	209	241	241	220	220	129	129	223	223	76	76	63	63	190	190	130	130	180	180	185	185	84	84	158	158	221	221	178	178	146	146	173	173	192	192	189	189	134	134	97
F43	153	153	200	200	117	117	116	116	188	188	241	241	197	197	?	?	236	236	110	110	66	66	190	190	148	148	172	172	191	191	84	84	158	158	217	217	177	177	148	148	164	164	193	193	183	183	137	137	108
Bucovina66	155	155	187	187	137	137	116	116	201	201	222	222	201	201	127	127	223	223	78	78	61	61	169	169	130	130	188	188	185	185	102	102	162	162	220	220	181	181	142	142	?	?	192	192	164	164	134	134	108
LV37	143	143	203	203	117	117	112	112	195	195	244	244	220	220	127	127	234	234	76	76	63	63	189	189	116	116	184	184	191	191	95	95	158	158	221	221	197	197	142	142	173	173	192	192	165	165	134	134	101
LV51	153	153	201	201	109	109	116	116	209	209	251	251	220	220	129	129	250	250	76	76	66	66	189	189	116	116	180	180	181	181	84	84	127	127	209	209	195	195	142	142	173	173	192	192	189	189	134	134	101
PI187	153	153	193	193	121	121	116	116	180	180	234	234	206	206	161	161	240	240	106	110	84	84	183	183	132	132	174	174	181	181	100	100	175	175	211	211	196	196	146	146	173	173	?	?	164	164	137	137	59
B73	161	163	188	188	117	117	112	112	188	188	236	236	218	218	131	131	234	234	98	98	63	63	190	190	122	159	180	180	181	181	84	84	158	158	216	216	169	169	144	144	173	173	192	192	177	177	137	137	108
MO17	153	153	205	205	117	117	126	126	175	175	241	241	213	213	155	155	234	234	76	76	66	66	192	192	134	134	190	190	195	195	95	95	158	158	210	210	169	169	146	146	181	181	193	193	166	166	134	134	108
OH43	161	161	203	203	109	109	126	126	188	188	234	234	193	193	131	131	234	234	98	98	66	66	190	190	130	130	176	176	185	185	84	84	164	164	221	221	169	169	146	146	175	175	192	192	164	164	134	134	59
FV2	155	155	207	207	168	168	109	109	178	178	244	244	187	187	129	129	238	238	106	106	63	63	176	176	124	124	180	180	183	183	102	102	168	168	211	211	193	193	142	142	169	169	214	214	164	164	133	133	132
W153	155	155	192	192	117	117	130	130	205	205	222	222	215	215	161	161	223	223	98	98	66	66	203	203	159	159	180	180	185	185	89	89	171	171	220	220	178	178	146	146	166	166	235	235	177	177	134	134	59
C103	143	143	188	188	117	117	104	104	178	178	234	234	213	213	155	155	234	234	76	76	66	66	192	192	148	148	176	176	203	203	87	87	162	162	221	221	178	178	144	144	175	175	193	193	166	166	145	145	108
Lo3	143	143	203	203	117	117	128	128	180	180	265	265	202	202	161	161	240	240	106	106	63	63	183	183	132	132	195	195	181	181	106	106	128	128	228	228	177	177	142	142	171	171	?	?	164	164	137	137	97
TB329	153	153	188	188	117	117	116	116	188	188	241	241	222	222	129	129	238	238	83	83	66	66	190	190	148	148	172	172	191	191	84	84	158	158	248	248	169	169	146	146	164	164	193	193	187	187	134	134	108
TC177	143	143	209	209	168	168	109	109	178	178	236	236	187	187	129	129	238	238	106	106	63	63	176	176	150	150	180	180	183	183	102	102	168	168	211	211	193	193	144	144	164	164	?	?	179	179	134	134	108
TC344	143	143	205	205	131	131	126	126	176	176	244	244	218	218	129	129	234	234	76	76	63	63	190	190	130	130	172	172	181	181	84	84	127	127	218	218	181	181	148	148	177	177	193	193	164	164	137	137	115
F1852	143	143	197	197	117	117	128	128	215	215	234	234	218	218	127	127	234	234	98	98	61	61	169	169	159	159	176	176	183	183	84	84	150	150	206	206	169	169	142	142	?	?	?	?	177	177	134	134	115
TD233	153	153	188	188	117	117	116	116	188	188	241	241	222	222	129	129	238	238	106	106	61	63	176	176	150	150	172	172	191	191	84	84	158	158	211	211	193	193	144	144	164	164	193	193	187	187	134	134	108
TD234	153	153	188	188	117	117	116	116	188	188	241	241	222	222	129	129	238	238	106	106	63	63	176	176	150	150	172	172	191	191	84	84	158	158	211	211	193	193	144	144	164	164	193	193	187	187	134	134	108
TD235	153	153	188	188	117	117	116	116	188	188	241	241	222	222	129	129	238	238	106	106	63	63	176	176	148	148	172	172	191	191	84	84	158	158	211	211	193	193	146	146	164	164	193	193	187	187	134	134	108
TD236	155	155	207	207	168	168	116	116	188	188	241	241	187	187	129	129	238	238	106	106	63	63	176	176	124	124	172	172	183	183	84	84	158	158	209	209	193	193	142	142	166	166	214	214	164	164	133	133	134
TD237	153	153	188	188	117	117	116	116	188	188	241	241	222	222	129	129	238	238	106	106	63	63	190	190	150	150	172	172	191	191	84	84	171	171	211	211	193	193	144	144	164	164	?	?	179	179	134	134	108
TD238	153	153	188	188	117	117	116	116	188	188	236	236	222	222	129	129	238	238	106	106	63	63	176	176	150	150	172	172	191	191	84	84	166	166	211	211	193	193	146	146	164	164	193	193	187	187	134	134	108
TD239	153	153	188	188	117	117	116	116	188	188	241	241	222	222	129	129	238	238	106	106	63	63	176	176	150	150	172	172	191	191	84	84	166	166	211	211	193	193	146	146	164	164	193	193	187	187	134	134	108
T248	155	155	195	195	137	137	116	116	184	184	234	234	220	220	129	129	252	252	78	78	63	63	167	167	130	130	176	176	181	181	87	87	162	162	242	242	177	177	146	146	?	?	192	192	177	177	134	134	115
T243	146	146	201	201	129	129	112	112	190	190	234	234	218	218	161	161	223	223	98	98	66	66	197	197	132	132	180	180	185	185	95	95	183	183	221	221	195	195	142	142	164	164	?	?	177	177	134	134	109
N4	143	143	188	188	109	109	126	126	175	175	234	234	211	211	155	155	250	250	92	92	63	63	169	169	134	134	180	180	195	195	84	84	160	160	244	244	181	181	144	144	164	164	193	193	164	164	134	134	108
TC208	155	155	209	209	117	117	122	122	215	215	234	234	197	197	127	127	234	234	76	76	66	66	169	169	134	134	180	180	183	183	84	84	128	128	246	246	177	177	142	142	171	171	193	193	166	166	134	134	59
TC209	153	153	188	188	124	124	116	116	188	188	234	234	222	222	129	129	223	223	98	98	61	61	190	190	148	148	176	176	201	201	89	89	164	164	242	242	195	195	142	142	164	164	?	?	179	179	134	134	112
TC243	155	155	209	209	117	117	122	122	215	215	234	234	222	222	129	129	223	223	98	98	66	66	190	190	148	148	176	176	201	201	84	84	128	128	210	210	177	177	142	142	164	164	?	?	179	179	134	134	59
TB367	143	143	203	203	137	137	116	116	184	184	234	234	206	206	161	161	240	240	106	106	63	63	167	167	130	130	176	176	181	181	87	87	162	162	211	211	196	196	142	142	173	173	?	?	164	164	136	136	115
D105	143	143	207	207	117	117	112	112	?	?	236	236	197	197	129	129	240	240	106	106	66	66	188	188	152	152	176	176	185	185	95	95	128	128	211	211	185	185	146	146	164	164	197	197	159	159	132	132	113
TC385A	153	153	205	205	117	117	122	122	217	217	241	241	213	213	127	127	250	250	98	98	66	66	192	192	134	134	180	180	185	185	89	89	158	158	244	244	169	169	146	146	166	166	192	192	166	166	134	134	108
TC384A	155	155	209	209	129	129	116	116	188	188	234	234	213	213	155	155	234	234	98	98	66	66	192	192	134	134	180	180	183	183	84	84	162	162	221	221	178	178	142	142	181	181	193	193	166	166	134	134	59
TC398	155	155	188	188	117	117	104	104	178	178	234	234	197	197	127	127	234	234	76	76	66	66	192	192	130	130	176	176	181	181	87	87	162	162	242	242	177	177	144	144	175	175	193	193	166	166	145	145	115
TC399	155	155	209	209	117	117	122	122	215	215	234	234	197	197	127	127	232	232	76	76	61	61	192	192	134	134	190	190	195	195	84	84	166	166	246	246	169	169	144	144	166	166	193	193	166	166	145	145	59
TD337	141	141	199	199	129	129	112	112	188	188	234	234	222	222	127	127	234	234	92	92	61	61	190	190	148	148	176	176	201	201	100	100	164	164	216	216	169	169	148	148	171	171	?	?	177	177	137	137	108
TA426	153	153	188	188	129	129	112	112	?	?	234	234	222	222	129	129	223	223	98	98	61	61	190	190	122	122	198	198	195	195	84	84	171	171	242	242	195	195	144	144	171	171	193	193	177	177	137	137	112
TA428	153	153	188	188	117	117	112	112	188	188	234	234	222	222	129	129	223	223	98	98	63	63	190	190	148	148	176	176	201	201	89	89	164	164	242	242	195	195	142	142	171	171	?	?	179	179	134	134	112
TA422	153	153	188	188	124	124	116	116	188	188	234	234	222	222	129	129	223	223	76	76	63	63	190	190	148	148	176	176	201	201	89	89	164	164	242	242	195	195	144	144	171	171	?	?	177	177	137	137	112
TE356B	143	143	209	209	129	129	116	116	188	188	241	241	187	187	129	129	238	238	83	83	66	66	190	190	130	130	172	176	185	191	84	84	158	158	248	248	169	169	146	146	166	166	192	192	185	185	134	134	108
TE357	143	143	209	209	129	129	116	116	184	184	241	241	187	187	129	129	238	238	83	83	66	66	190	190	134	134	172	172	191	191	84	84	158	158	250	250	169	169	146	146	166	166	192	192	185	185	134	134	108
P1932	143	143	203	203	129	129	112	112	207	207	242	242	187	187	155	155	234	234	98	98	66	66	190	190	130	130	178	178	185	185	87	87	131	131	210	210	169	169	146	146	166	166	192	192	185	185	137	137	119
TC109A	155	155	192	192	117	117	112	112	188	188	234	234	218	218	161	161	223	223	98	98	66	66	189	189	161	161	180	180	181	181	95	95	127	127	220	220	178	178	146	146	173	173	192	192	177	177	134	134	101
TD268	155	155	209	209	117	117	122	122	215	215	234	234	197	197	127	127	234	234	76	76	66	66	192	192	134	134	176	176	183	183	84	84	162	162	246	246	177	177	142	142	175	175	193	193	166	166	134	134	59
CO255	143	143	205	205	117	117	130	130	205	205	222	222	202	202	?	?	240	240	106	106	66	66	190	190	130	130	176	176	181	181	89	89	171	171	223	223	177	177	144	144	175	175	180	180	159	159	134	134	101
TE202B	161	161	209	209	117	117	112	112	207	207	242	242	218	218	?	?	234	234	98	98	66	66	169	169	130	130	190	190	195	195	84	84	128	128	220	220	178	178	142	142	181	181	193	193	166	166	134	134	108
TE229	161	161	203	203	129	129	116	116	184	184	241	241	218	218	131	131	234	234	98	98	66	66	169	169	159	159	190	190	195	195	84	84	128	128	220	220	178	178	146	146	183	183	193	193	166	166	137	137	108
K1080	153	153	188	188	117	117	114	114	211	211	241	241	216	216	161	161	238	238	83	83	66	66	192	192	130	130	176	176	185	185	98	98	158	158	248	248	169	169	146	146	164	164	192	192	177	177	134	134	108
[truncated: 111 more columns]
