# Supplementary material for: Romanian Maize (Zea mays) Inbred Lines as a Source of Genetic Diversity in SE Europe, and Their Potential in Future Breeding Efforts
Source: PLoS One. 2013 Dec 31;8(12):e85501. doi: 10.1371/journal.pone.0085501 (PMC3877385; doi:10.1371/journal.pone.0085501)
Supplement: Table S4 — Raw table, in the required Structure v.2.3.4 format. The Structure format is very similar to the PowerMarker format but the two columns for each marker become two rows for each of the 90 inbred lines. All other information from the legend of Table S3 stays the same, with the sole exception that missing data is marked by “-9” instead of “?”. (XLS) [file pone.0085501.s008.xls]

## Sheet: Table S4 Structure raw file.txt
	bnlg1014	bnlg1429	bnlg1484	bnlg1866	bnlg2238	bnlg2086	bnlg615	phi037	bnlg1720	phi064	phi120	bnlg1017	bnlg1018	bnlg1831	bnlg1138	bnlg1329	bnlg1662	bnlg1940	bnlg1520	phi099	bnlg1325	bnlg1523	bnlg1904	bnlg2047	bnlg1022	bnlg1456	bnlg1605	bnlg1108	bnlg1182	phi072	nc004	phi021	bnlg1265	bnlg252	bnlg1189	bnlg1784	dupssr28	phi093	bnlg1917	bnlg1890	bnlg589	phi024	bnlg1208	bnlg1287	bnlg1237	bnlg118	bnlg2305	bnlg1043	bnlg1538
T20	155	192	117	116	201	236	218	127	223	83	63	169	130	176	203	95	127	220	177	146	173	192	177	134	101	182	102	113	93	154	149	94	207	160	220	251	121	283	135	163	166	170	119	153	150	102	190	152	218
T20	155	192	117	116	201	236	218	127	223	83	63	169	130	176	203	95	127	220	177	146	173	192	177	134	101	182	102	113	93	154	149	94	207	160	220	251	121	283	135	163	166	170	119	153	150	102	190	152	218
T21	155	209	121	116	192	236	193	161	240	72	66	169	132	176	203	102	162	244	169	146	173	194	177	134	59	182	93	158	97	154	149	94	239	160	212	241	111	278	155	181	147	180	119	155	150	102	210	168	231
T21	155	209	121	116	192	236	193	161	240	72	66	169	132	176	203	102	162	244	169	146	173	194	177	134	59	182	93	158	97	154	149	94	239	160	212	241	111	278	155	181	147	180	119	155	150	102	210	168	231
T22	153	223	129	116	188	234	187	166	223	98	66	190	132	184	181	95	127	220	197	144	173	192	177	134	108	166	122	106	76	141	139	86	239	158	213	241	111	281	103	128	147	164	107	155	150	102	190	154	231
T22	153	223	129	116	188	234	187	166	223	98	66	190	132	184	181	95	127	220	197	144	173	192	177	134	108	166	122	106	76	141	139	86	239	158	213	241	111	281	103	128	147	164	107	155	150	102	190	154	231
T23	153	205	162	136	194	234	197	129	236	106	66	195	154	172	183	100	127	219	177	146	143	193	177	137	101	178	122	108	74	141	174	119	200	152	213	241	109	277	103	128	147	167	107	150	152	102	172	162	207
T23	153	205	162	136	194	234	197	129	236	106	66	195	154	172	183	100	127	219	177	146	143	193	177	137	101	178	122	108	74	141	174	119	200	152	213	241	109	277	103	128	147	167	107	150	152	102	172	162	207
T139	153	205	121	120	207	234	202	161	223	72	63	176	130	174	185	89	154	211	197	146	164	-9	160	134	59	166	93	160	74	163	149	94	229	152	220	247	91	281	168	194	147	167	103	153	169	118	183	156	229
T139	153	205	121	120	207	234	202	161	223	72	63	176	130	174	185	89	154	211	197	146	164	-9	160	134	59	166	93	160	74	163	149	94	229	152	220	247	91	281	168	194	147	167	103	153	169	118	183	156	229
T141	155	187	117	107	190	261	218	161	236	98	63	169	116	184	183	89	127	211	178	142	-9	192	164	134	101	182	102	-9	76	141	179	123	207	158	218	241	113	284	103	128	160	164	107	150	152	102	186	154	217
T141	155	187	117	107	190	261	218	161	236	98	63	169	116	184	183	89	127	211	178	142	-9	192	164	134	101	182	102	-9	76	141	179	123	207	158	218	241	113	284	103	128	160	164	107	150	152	102	186	154	217
T145	143	193	109	112	190	241	218	161	223	83	61	169	132	180	181	102	162	220	195	144	173	192	177	134	101	182	136	-9	114	149	146	92	239	158	220	251	121	283	103	128	156	170	103	155	150	102	172	158	231
T145	143	193	109	112	190	241	218	161	223	83	61	169	132	180	181	102	162	220	195	144	173	192	177	134	101	182	136	-9	114	149	146	92	239	158	220	251	121	283	103	128	156	170	103	155	150	102	172	158	231
T146	153	205	121	128	188	234	202	-9	240	72	63	183	163	164	181	100	154	224	181	146	171	-9	179	137	108	176	93	142	130	154	185	129	200	158	230	241	89	278	103	128	147	167	112	153	169	118	190	154	229
T146	153	205	121	128	188	234	202	-9	240	72	63	183	163	164	181	100	154	224	181	146	171	-9	179	137	108	176	93	142	130	154	185	129	200	158	230	241	89	278	103	128	147	167	112	153	169	118	190	154	229
T147	153	205	117	128	188	234	202	161	240	106	63	183	124	164	181	84	154	218	181	146	171	-9	164	137	108	176	93	142	130	141	149	94	203	152	208	241	91	278	103	128	147	167	103	155	169	120	183	154	229
T147	153	205	121	128	188	234	202	161	240	106	63	183	124	178	181	100	154	218	181	146	171	-9	179	137	108	176	93	142	130	154	185	129	203	158	230	241	91	286	157	184	160	167	112	155	193	120	190	185	229
T148	153	223	117	116	207	234	187	-9	246	78	63	169	130	164	181	89	175	218	181	146	175	-9	164	134	97	180	102	-9	76	149	149	94	200	152	230	243	91	278	164	190	147	167	103	155	169	118	196	164	221
T148	153	223	117	116	207	234	187	-9	246	83	63	169	130	164	181	89	175	218	181	146	175	-9	164	134	97	180	102	-9	76	149	149	94	200	152	230	243	91	278	164	190	147	167	103	155	169	118	196	164	221
T155	155	192	117	116	201	234	218	161	223	83	63	203	130	167	185	89	127	220	178	142	173	192	177	134	108	187	102	113	76	141	149	94	207	160	226	251	113	277	103	128	147	170	119	155	150	102	190	162	218
T155	155	192	117	116	201	241	218	161	223	83	63	203	130	180	185	95	127	220	178	142	173	192	177	134	108	187	102	133	93	141	149	94	215	160	226	251	113	284	103	128	147	170	119	155	150	102	190	162	218
T157	155	192	117	130	205	236	197	-9	223	106	63	169	159	180	185	89	127	220	178	146	171	192	177	134	108	182	102	119	76	149	169	113	239	156	209	242	113	279	161	188	147	170	119	153	150	102	186	154	218
T157	155	192	117	130	205	236	197	-9	223	106	63	169	159	180	185	89	127	220	178	146	171	192	177	134	108	182	102	119	76	149	169	113	239	156	209	242	113	279	161	188	147	170	119	153	150	102	186	154	218
T162	140	190	129	109	190	222	187	129	220	110	66	169	134	178	185	87	127	210	169	146	164	192	177	137	59	176	102	-9	76	141	139	86	-9	152	218	242	117	286	177	202	147	167	119	150	152	114	183	173	229
T162	140	190	129	109	190	222	187	129	220	110	66	169	134	178	185	87	127	210	169	146	164	192	177	137	59	176	102	-9	76	141	139	86	-9	152	218	242	117	286	177	202	147	167	119	150	152	114	183	173	229
T164	143	198	121	109	192	234	193	161	240	72	63	169	132	164	203	89	171	211	177	142	173	192	181	134	108	182	102	108	97	154	179	123	241	158	212	241	133	278	170	195	147	180	96	153	169	116	196	168	231
T164	143	198	121	109	192	234	193	161	240	72	63	169	132	164	203	89	171	211	177	142	173	192	181	134	108	182	102	108	97	154	179	123	241	158	212	241	133	278	170	195	147	180	96	153	169	116	196	168	231
T172	143	207	109	132	201	222	218	161	234	76	66	203	152	180	185	89	150	220	178	146	171	192	177	134	113	182	102	-9	76	154	149	94	200	152	220	247	127	283	103	128	160	170	119	153	152	102	196	185	216
T172	143	207	109	132	201	222	218	161	234	76	66	203	152	180	185	89	150	220	178	146	171	192	177	134	113	182	102	-9	76	154	149	94	200	152	220	247	127	283	103	128	160	170	119	153	152	102	196	185	216
T250	153	225	121	128	188	236	202	129	240	72	63	190	163	164	181	100	154	222	181	146	173	-9	179	137	108	180	93	142	76	163	139	86	207	158	230	241	89	278	103	128	147	167	112	153	169	105	190	164	221
T250	153	225	121	128	188	236	202	129	240	72	63	190	163	164	181	100	154	222	181	146	173	-9	179	137	108	180	93	142	76	163	139	86	207	158	230	241	89	278	103	128	147	167	112	153	169	105	190	164	221
T251	155	223	117	136	195	241	222	131	240	106	63	192	154	176	191	95	128	246	169	144	143	192	181	137	59	166	102	117	97	154	149	94	-9	152	217	247	115	286	166	192	147	164	119	155	150	102	183	154	207
T251	155	223	117	136	195	241	222	131	240	106	63	192	154	176	191	95	128	246	169	144	143	192	181	137	59	166	102	117	97	154	149	94	-9	152	217	247	115	286	166	192	147	164	119	155	150	102	183	154	207
T280	155	190	137	116	201	244	218	155	234	76	66	199	130	176	181	89	162	220	177	144	175	-9	183	136	59	178	102	119	76	141	189	133	237	158	208	241	90	286	103	128	147	170	119	155	178	116	183	168	207
T280	155	190	137	116	201	244	218	155	234	76	66	199	130	176	181	89	162	220	177	144	175	-9	183	136	59	178	102	119	76	141	189	133	237	158	208	241	90	286	103	128	147	170	119	155	178	116	183	168	207
T290	155	193	109	114	175	234	193	155	234	98	63	197	132	176	185	84	127	220	169	144	164	194	164	134	59	182	102	-9	97	154	149	94	211	158	220	241	119	282	103	128	166	164	107	155	152	110	183	156	207
T290	155	193	109	114	175	234	193	155	234	98	63	197	132	176	185	84	127	220	169	144	164	194	164	134	59	182	102	-9	97	154	149	94	211	158	220	241	119	282	103	128	166	164	107	155	152	110	183	156	207
T291	155	192	131	116	203	249	187	166	223	98	66	205	132	180	181	106	150	246	178	142	173	192	187	134	108	182	102	108	122	154	149	94	239	158	208	247	121	281	103	128	166	164	103	150	150	102	183	154	231
T291	155	192	131	116	203	249	187	166	223	98	66	205	132	180	181	106	150	246	178	142	173	192	187	134	108	182	102	108	122	154	149	94	239	158	208	247	121	281	103	128	166	164	103	150	150	102	183	154	231
T381	155	205	121	120	215	234	222	155	236	72	84	183	161	164	201	106	154	211	181	142	171	-9	160	137	59	176	102	123	76	141	181	125	200	158	220	247	119	286	137	165	147	167	112	150	169	118	196	154	207
T381	155	205	121	120	215	234	222	155	236	72	84	183	161	164	201	106	154	211	181	142	171	-9	160	137	59	176	102	123	76	141	181	125	200	158	220	247	119	286	137	165	147	167	112	150	169	118	196	154	207
T382	155	197	109	116	203	222	215	161	236	106	66	169	134	176	203	102	158	242	197	146	164	193	160	134	115	166	102	-9	76	154	149	94	239	158	213	245	121	283	103	128	166	170	96	150	167	102	210	156	207
T382	155	197	109	116	203	222	215	161	236	106	66	169	134	176	203	102	158	242	197	146	164	193	160	134	115	166	102	-9	76	154	149	94	239	158	213	245	121	283	103	128	166	170	96	150	167	102	210	156	207
RTA307	155	209	117	116	188	244	222	127	234	78	61	190	124	180	185	87	128	206	175	142	173	192	177	137	103	166	102	106	76	163	151	97	203	152	208	247	90	283	103	128	147	170	103	150	150	102	212	154	207
RTA307	155	209	117	116	188	244	222	127	234	78	61	190	124	180	185	87	128	206	175	142	173	192	177	137	103	166	102	106	76	163	151	97	203	152	208	247	90	283	103	128	147	170	103	150	150	102	212	154	207
TB330	155	184	117	116	182	236	218	155	223	98	66	199	132	164	181	102	127	220	178	142	173	192	177	134	101	180	102	113	76	141	149	94	237	158	213	237	125	283	153	179	147	167	107	150	155	110	190	175	217
TB330	155	184	117	116	182	236	218	155	223	98	66	199	132	164	181	102	127	220	178	142	173	192	177	134	101	180	102	113	76	141	149	94	237	158	213	237	125	283	153	179	147	167	107	150	155	110	190	175	217
TB381	155	193	109	115	191	256	215	161	223	98	63	190	132	180	185	89	127	220	178	146	164	192	177	148	108	166	102	108	76	149	149	94	239	158	218	251	90	283	103	128	166	164	119	155	152	102	210	156	207
TB381	155	193	109	115	191	256	215	161	223	98	63	190	132	180	185	89	127	220	178	146	164	192	177	148	108	166	102	108	76	149	149	94	239	158	218	251	90	283	103	128	166	164	119	155	152	102	210	156	207
T433	153	200	117	117	178	-9	197	129	234	92	66	195	130	180	185	91	125	210	177	144	173	192	187	134	108	176	102	142	76	141	139	86	213	158	219	245	121	279	164	190	147	167	103	155	150	114	183	154	217
T433	153	200	117	117	178	-9	197	129	234	92	66	195	130	180	185	91	125	210	177	144	173	192	187	134	108	176	102	142	76	141	139	86	213	158	219	245	121	279	164	190	147	167	103	155	150	114	183	154	217
T143	155	199	117	117	209	222	220	155	234	98	63	192	136	174	191	89	127	211	197	142	187	192	177	133	59	176	102	119	76	154	179	123	213	162	220	245	113	286	103	128	147	167	103	153	178	102	190	158	217
T143	155	199	117	117	209	222	220	155	234	98	63	192	136	174	191	89	127	211	197	142	187	192	177	133	59	176	102	119	76	154	179	123	213	162	220	245	113	286	103	128	147	167	103	153	178	102	190	158	217
T158	153	193	109	116	203	234	206	161	232	83	66	190	130	176	176	84	168	205	177	142	173	192	187	134	112	166	102	108	122	141	142	88	229	160	220	241	121	277	103	128	166	170	103	155	167	110	172	168	229
T158	153	193	109	116	203	234	206	161	232	83	66	190	130	176	176	84	168	205	177	142	173	192	187	134	112	166	102	108	122	141	142	88	229	160	220	241	121	277	103	128	166	170	103	155	167	110	172	168	229
T168	155	192	117	112	205	234	187	127	223	98	63	203	159	180	185	89	127	246	169	142	173	192	187	134	112	176	102	-9	122	141	149	94	219	152	220	251	121	277	103	128	160	170	103	155	150	102	210	168	221
T168	155	192	117	112	205	234	187	127	223	98	63	203	159	180	185	89	127	246	169	142	173	192	187	134	112	176	102	-9	122	141	149	94	219	152	220	251	121	277	103	128	160	170	103	155	150	102	210	168	221
T169a	143	193	109	116	205	251	215	161	232	76	66	190	150	180	185	84	158	244	181	142	173	192	187	134	108	166	102	108	122	141	142	88	229	160	213	239	121	277	103	128	166	170	103	155	167	110	210	168	218
T169a	143	193	109	116	205	251	215	161	232	76	66	190	150	180	185	84	158	244	181	142	173	192	187	134	108	166	102	108	122	141	142	88	229	160	213	239	121	277	103	128	166	170	103	155	167	110	210	168	218
T186	141	198	117	116	203	234	187	129	223	98	63	181	132	180	181	84	127	220	178	146	175	192	177	134	115	178	102	117	156	141	142	88	241	158	220	241	121	283	103	128	166	167	116	155	152	102	183	168	231
T186	141	198	117	116	203	234	187	129	223	98	63	181	132	180	181	84	127	220	178	146	175	192	177	134	115	178	102	117	156	141	142	88	241	158	220	241	121	283	103	128	166	167	116	155	152	102	183	168	231
T235	155	209	129	116	188	234	193	161	250	76	66	169	132	180	185	89	162	244	169	142	173	192	177	134	108	182	102	108	97	154	149	94	241	158	212	241	111	281	155	181	147	170	119	155	150	102	210	168	207
T235	155	209	129	116	188	234	193	161	250	76	66	169	132	180	185	89	162	244	169	142	173	192	177	134	108	182	102	108	97	154	149	94	241	158	212	241	111	281	155	181	147	170	119	155	150	102	210	168	207
TC221	143	207	170	109	178	265	202	161	240	106	63	183	132	195	181	106	128	223	177	142	171	-9	164	137	97	178	105	117	76	141	149	94	200	158	220	233	127	282	103	128	147	180	103	159	180	114	181	166	231
TC221	143	207	170	109	178	265	202	161	240	106	63	183	132	195	181	106	128	223	177	142	171	-9	164	137	97	178	105	117	76	141	149	94	200	158	220	233	127	282	103	128	147	180	103	159	180	114	181	166	231
TC248	153	205	117	128	190	234	187	161	236	72	66	169	132	180	185	84	154	244	169	146	169	192	164	134	115	182	102	-9	76	154	185	129	200	158	232	247	90	283	157	184	147	167	96	150	150	120	196	162	231
TC248	153	205	117	128	190	234	187	161	236	72	66	169	132	180	185	84	154	244	169	146	169	192	164	134	115	182	102	-9	76	154	185	129	200	158	232	247	90	283	157	184	147	167	96	150	150	120	196	162	231
RTA309A	143	193	109	112	190	234	215	161	223	98	66	178	132	180	181	102	162	220	195	144	173	192	177	134	101	182	102	-9	76	154	149	94	209	156	219	243	90	277	153	179	166	170	103	155	150	110	190	185	231
RTA309A	143	193	109	112	190	234	215	161	223	98	66	178	132	180	181	102	162	220	195	144	173	192	177	134	101	182	102	-9	76	154	149	94	209	156	219	243	90	277	153	179	166	170	103	155	150	110	190	185	231
RTA310	155	192	109	116	203	249	187	161	223	83	66	188	156	176	191	84	185	246	169	144	173	193	177	134	101	178	102	-9	74	141	149	94	209	156	220	239	121	277	161	188	160	170	100	155	178	110	190	156	207
RTA310	155	192	109	116	203	249	187	161	223	83	66	188	156	176	191	84	185	246	169	144	173	193	177	134	101	178	102	-9	74	141	149	94	209	156	220	239	121	277	161	188	160	170	100	155	178	110	190	156	207
RTA308	155	192	117	130	205	222	215	161	223	98	66	201	132	182	181	89	127	220	178	146	173	192	177	134	101	182	102	-9	76	154	149	94	239	158	210	251	121	283	109	134	166	170	119	153	150	102	190	185	218
RTA308	155	192	117	130	205	222	215	161	223	98	66	201	132	182	181	89	127	220	178	146	173	192	177	134	101	182	102	-9	76	154	149	94	239	158	210	251	121	283	109	134	166	170	119	153	150	102	190	185	218
TA398	143	192	117	134	207	222	222	155	220	98	63	178	132	182	181	89	162	216	169	142	-9	192	164	134	108	176	102	106	74	141	149	94	239	158	218	241	121	277	109	134	166	170	107	155	182	102	172	164	218
TA398	143	192	117	134	207	222	222	155	220	98	63	178	132	182	181	89	162	216	169	142	-9	192	164	134	108	176	102	106	74	141	149	94	239	158	218	241	121	277	109	134	166	170	107	155	182	102	172	164	218
TC336	155	207	117	128	180	267	202	161	240	106	63	197	132	195	181	106	128	228	178	142	171	-9	177	134	97	180	105	117	76	141	149	94	200	158	220	233	127	282	103	128	147	180	107	150	169	102	181	175	217
TC336	155	207	117	128	180	267	202	161	240	106	63	197	132	195	181	106	128	228	178	142	171	-9	177	134	97	180	105	117	76	141	149	94	200	158	220	233	127	282	103	128	147	180	107	150	169	102	181	175	217
RT442	153	190	109	116	-9	234	206	-9	223	98	61	176	132	196	183	84	158	210	169	142	171	-9	164	136	59	182	102	133	74	141	149	94	200	152	230	247	125	277	161	188	147	167	117	150	150	110	190	156	229
RT442	153	190	109	116	-9	234	206	-9	223	98	61	176	132	196	183	84	158	210	169	142	171	-9	164	136	59	182	102	133	74	141	149	94	200	152	230	247	125	277	161	188	147	167	117	150	150	110	190	156	229
TA408	153	193	109	116	203	249	220	161	240	72	66	193	130	164	185	84	162	246	169	142	173	192	187	134	108	178	102	158	122	154	149	94	241	158	219	251	123	279	103	128	166	170	103	155	150	116	183	179	225
TA408	153	193	109	116	203	249	220	161	240	72	66	193	130	164	185	84	162	246	169	142	173	192	187	134	108	178	102	158	122	154	149	94	241	158	219	251	123	279	103	128	166	170	103	155	150	116	183	179	225
RF7	153	205	117	116	209	241	220	129	223	76	63	190	130	180	185	84	158	221	178	146	173	192	189	134	97	182	130	133	97	141	191	135	237	160	221	243	125	277	135	163	156	164	115	155	152	102	-9	156	217
RF7	153	205	117	116	209	241	220	129	223	76	63	190	130	180	185	84	158	221	178	146	173	192	189	134	97	182	130	133	97	141	191	135	237	160	221	243	125	277	135	163	156	164	115	155	152	102	-9	156	217
F43	153	200	117	116	188	241	197	-9	236	110	66	190	148	172	191	84	158	217	177	148	164	193	183	137	108	176	102	106	124	141	139	86	215	158	220	247	121	277	103	128	147	170	119	155	152	114	183	183	231
F43	153	200	117	116	188	241	197	-9	236	110	66	190	148	172	191	84	158	217	177	148	164	193	183	137	108	176	102	106	124	141	139	86	215	158	220	247	121	277	103	128	147	170	119	155	152	114	183	183	231
Bucovina66	155	187	137	116	201	222	201	127	223	78	61	169	130	188	185	102	162	220	181	142	-9	192	164	134	108	176	102	119	76	141	179	123	207	158	208	241	121	282	102	127	147	170	107	155	152	102	172	152	223
Bucovina66	155	187	137	116	201	222	201	127	223	78	61	169	130	188	185	102	162	220	181	142	-9	192	164	134	108	176	102	119	76	141	179	123	207	158	208	241	121	282	102	127	147	170	107	155	152	102	172	152	223
LV37a	143	203	117	112	195	244	220	127	234	76	63	189	116	184	191	95	158	221	197	142	173	192	165	134	101	178	102	106	100	141	139	86	215	158	219	243	90	277	67	94	166	167	107	155	152	110	168	168	233
LV37a	143	203	117	112	195	244	220	127	234	76	63	189	116	184	191	95	158	221	197	142	173	192	165	134	101	178	102	106	100	141	139	86	215	158	219	243	90	277	67	94	166	167	107	155	152	110	168	168	233
LV51	153	201	109	116	209	251	220	129	250	76	66	189	116	180	181	84	127	209	195	142	173	192	189	134	101	185	102	108	76	141	139	86	209	158	220	245	123	282	178	203	156	167	119	155	152	114	190	154	229
LV51	153	201	109	116	209	251	220	129	250	76	66	189	116	180	181	84	127	209	195	142	173	192	189	134	101	185	102	108	76	141	139	86	209	158	220	245	123	282	178	203	156	167	119	155	152	114	190	154	229
PI187	153	193	121	116	180	234	206	161	240	106	84	183	132	174	181	100	175	211	196	146	173	-9	164	137	59	176	105	158	110	141	149	94	200	162	222	243	127	281	103	128	147	176	103	150	169	102	212	164	229
PI187	153	193	121	116	180	234	206	161	240	110	84	183	132	174	181	100	175	211	196	146	173	-9	164	137	59	176	105	158	110	141	149	94	200	162	222	243	127	281	103	128	147	176	103	150	169	102	212	164	229
B73	161	188	117	112	188	236	218	131	234	98	63	190	122	180	181	84	158	216	169	144	173	192	177	137	108	182	120	133	100	141	149	94	241	158	212	243	113	283	103	128	166	164	119	150	150	102	212	168	231
B73	163	188	117	112	188	236	218	131	234	98	63	190	159	180	181	84	158	216	169	144	173	192	177	137	108	182	120	133	100	141	149	94	241	158	212	243	113	283	103	128	166	164	119	150	150	102	212	168	231
MO17	153	205	117	126	175	241	213	155	234	76	66	192	134	190	195	95	158	210	169	146	181	193	166	134	108	185	102	108	97	141	139	86	215	158	219	241	121	277	157	184	147	170	103	153	150	118	183	152	217
MO17	153	205	117	126	175	241	213	155	234	76	66	192	134	190	195	95	158	210	169	146	181	193	166	134	108	185	102	108	97	141	139	86	215	158	219	241	121	277	157	184	147	170	103	153	150	118	183	152	217
OH43	161	203	109	126	188	234	193	131	234	98	66	190	130	176	185	84	164	221	169	146	175	192	164	134	59	184	102	106	97	141	177	121	249	158	220	243	123	277	153	179	166	164	103	153	150	118	183	154	207
OH43	161	203	109	126	188	234	193	131	234	98	66	190	130	176	185	84	164	221	169	146	175	192	164	134	59	184	102	135	97	141	177	121	249	158	220	243	123	277	153	179	166	164	103	153	150	118	183	154	207
FV2	155	207	168	109	178	244	187	129	238	106	63	176	124	180	183	102	168	211	193	142	169	214	164	133	132	176	130	117	150	141	175	119	205	158	218	243	117	282	109	134	147	164	119	153	180	116	190	162	229
FV2	155	207	168	109	178	244	187	129	238	106	63	176	124	180	183	102	168	211	193	142	169	214	164	133	132	176	130	117	150	141	175	119	205	158	218	243	117	282	109	134	147	164	119	153	180	116	190	162	229
VC153RNeall	155	192	117	130	205	222	215	161	223	98	66	203	159	180	185	89	171	220	178	146	166	235	177	134	59	182	102	-9	76	154	181	125	239	158	220	251	121	283	103	128	166	170	107	150	150	102	210	185	218
VC153RNeall	155	192	117	130	205	222	215	161	223	98	66	203	159	180	185	89	171	220	178	146	166	235	177	134	59	182	102	-9	76	154	181	125	239	158	220	251	121	283	103	128	166	170	107	150	150	102	210	185	218
C103	143	188	117	104	178	234	213	155	234	76	66	192	148	176	203	87	162	221	178	144	175	193	166	145	108	180	102	108	122	141	146	92	239	158	220	249	133	284	109	134	147	167	103	150	150	118	183	168	229
C103	143	188	117	104	178	234	213	155	234	76	66	192	148	176	203	87	162	221	178	144	175	193	166	145	108	180	102	108	122	141	146	92	239	158	220	249	133	284	109	134	147	167	103	150	150	118	183	168	229
L03Bery	143	203	117	128	180	265	202	161	240	106	63	183	132	195	181	106	128	228	177	142	171	-9	164	137	97	180	105	117	76	141	149	94	200	158	220	233	127	282	103	128	147	180	103	159	169	102	181	166	231
L03Bery	143	203	117	128	180	265	202	161	240	106	63	183	132	195	181	106	128	228	177	142	171	-9	164	137	97	180	105	117	76	141	149	94	200	158	220	233	127	282	103	128	147	180	103	159	169	102	181	166	231
TB329	153	188	117	116	188	241	222	129	238	83	66	190	148	172	191	84	158	248	169	146	164	193	187	134	108	185	102	133	74	141	139	86	215	158	220	247	121	277	166	192	166	170	119	155	150	102	210	183	231
TB329	153	188	117	116	188	241	222	129	238	83	66	190	148	172	191	84	158	248	169	146	164	193	187	134	108	185	102	133	74	141	139	86	215	158	220	247	121	277	166	192	166	170	119	155	150	102	210	183	231
TC177	143	209	168	109	178	236	187	129	238	106	63	176	150	180	183	102	168	211	193	144	164	-9	179	134	108	166	102	-9	150	141	175	119	205	158	218	243	119	284	109	134	160	164	103	153	150	116	190	168	229
TC177	143	209	168	109	178	236	187	129	238	106	63	176	150	180	183	102	168	211	193	144	164	-9	179	134	108	166	102	-9	150	141	175	119	205	158	218	243	119	284	109	134	160	164	103	153	150	116	190	168	229
TC344	143	205	131	126	176	244	218	129	234	76	63	190	130	172	181	84	127	218	181	148	177	193	164	137	115	184	102	-9	76	154	149	94	213	158	213	255	117	283	175	200	147	170	119	157	152	114	214	168	231
TC344	143	205	131	126	176	244	218	129	234	76	63	190	130	172	181	84	127	218	181	148	177	193	164	137	115	184	102	-9	76	154	149	94	213	158	213	255	117	283	175	200	147	170	119	157	152	114	214	168	231
F1852Nr	143	197	117	128	215	234	218	127	234	98	61	169	159	176	183	84	150	206	169	142	-9	-9	177	134	115	182	102	108	76	154	149	94	211	158	210	235	125	283	103	128	147	167	103	150	150	102	190	134	207
F1852Nr	143	197	117	128	215	234	218	127	234	98	61	169	159	176	183	84	150	206	169	142	-9	-9	177	134	115	182	102	108	76	154	149	94	211	158	210	235	125	283	103	128	147	167	103	150	150	102	190	134	207
TD233	153	188	117	116	188	241	222	129	238	106	61	176	150	172	191	84	158	211	193	144	164	193	187	134	108	185	102	129	74	141	139	86	215	158	218	247	117	284	103	128	160	170	119	155	150	102	210	168	229
TD233	153	188	117	116	188	241	222	129	238	106	63	176	150	172	191	84	158	211	193	144	164	193	187	134	108	185	102	129	74	141	139	86	215	158	218	247	117	284	103	128	160	170	119	155	150	102	210	168	229
TD234	153	188	117	116	188	241	222	129	238	106	63	176	150	172	191	84	158	211	193	144	164	193	187	134	108	166	102	129	74	141	139	86	215	158	218	247	121	277	103	128	160	164	119	155	150	102	210	168	229
TD234	153	188	117	116	188	241	222	129	238	106	63	176	150	172	191	84	158	211	193	144	164	193	187	134	108	166	102	129	74	141	139	86	215	158	218	247	121	277	103	128	160	164	119	155	150	102	210	168	229
TD235	153	188	117	116	188	241	222	129	238	106	63	176	148	172	191	84	158	211	193	146	164	193	187	134	108	185	102	129	74	141	139	86	205	158	218	247	117	277	103	128	160	170	119	155	150	102	210	168	229
TD235	153	188	117	116	188	241	222	129	238	106	63	176	148	172	191	84	158	211	193	146	164	193	187	134	108	185	102	129	74	141	139	86	205	158	218	247	117	277	103	128	160	170	119	155	150	102	210	168	229
TD236	155	207	168	116	188	241	187	129	238	106	63	176	124	172	183	84	158	209	193	142	166	214	164	133	134	176	130	117	152	141	139	86	215	158	220	247	121	282	109	134	147	170	119	153	180	102	210	162	229
TD236	155	207	168	116	188	241	187	129	238	106	63	176	124	172	183	84	158	209	193	142	166	214	164	133	134	176	130	117	152	141	139	86	215	158	220	247	121	282	109	134	147	170	119	153	180	102	210	162	229
TD237	153	188	117	116	188	241	222	129	238	106	63	190	150	172	191	84	171	211	193	144	164	-9	179	134	108	166	102	129	74	141	139	86	215	158	218	247	117	284	103	128	160	164	119	155	150	102	210	168	229
TD237	153	188	117	116	188	241	222	129	238	106	63	190	150	172	191	84	171	211	193	144	164	-9	179	134	108	166	102	129	74	141	139	86	215	158	218	247	117	284	103	128	160	164	119	155	150	102	210	168	229
TD238	153	188	117	116	188	236	222	129	238	106	63	176	150	172	191	84	166	211	193	146	164	193	187	134	108	185	102	129	74	141	139	86	215	158	218	247	117	284	103	128	160	164	119	155	150	102	210	168	229
TD238	153	188	117	116	188	236	222	129	238	106	63	176	150	172	191	84	166	211	193	146	164	193	187	134	108	185	102	129	74	141	139	86	215	158	218	247	117	284	103	128	160	164	119	155	150	102	210	168	229
TD239	153	188	117	116	188	241	222	129	238	106	63	176	150	172	191	84	166	211	193	146	164	193	187	134	108	185	102	129	74	141	139	86	205	158	218	247	117	284	103	128	160	164	119	155	150	102	210	168	229
TD239	153	188	117	116	188	241	222	129	238	106	63	176	150	172	191	84	166	211	193	146	164	193	187	134	108	185	102	129	74	141	139	86	205	158	218	247	117	284	103	128	160	164	119	155	150	102	210	168	229
T248	155	195	137	116	184	234	220	129	252	78	63	167	130	176	181	87	162	242	177	146	-9	192	177	134	115	166	102	135	74	149	149	94	237	156	227	247	90	283	155	181	166	170	107	150	150	102	183	156	204
T248	155	195	137	116	184	234	220	129	252	78	63	167	130	176	181	87	162	242	177	146	-9	192	177	134	115	166	102	135	74	149	149	94	237	156	227	247	90	283	155	181	166	170	107	150	150	102	183	156	204
T243	146	201	129	112	190	234	218	161	223	98	66	197	132	180	185	95	183	221	195	142	164	-9	177	134	109	178	102	110	76	154	149	94	241	158	220	241	121	283	103	128	147	170	119	155	152	102	183	185	233
T243	146	201	129	112	190	234	218	161	223	98	66	197	132	180	185	95	183	221	195	142	164	-9	177	134	109	178	102	110	76	154	149	94	241	158	220	241	121	283	103	128	147	170	119	155	152	102	183	185	233
M4N4	143	188	109	126	175	234	211	155	250	92	63	169	134	180	195	84	160	244	181	144	164	193	164	134	108	176	102	119	76	141	179	123	219	158	208	245	109	282	103	128	147	170	107	155	150	102	190	162	207
M4N4	143	188	109	126	175	234	211	155	250	92	63	169	134	180	195	84	160	244	181	144	164	193	164	134	108	176	102	119	76	141	179	123	219	158	208	245	109	282	103	128	147	170	107	155	150	102	190	162	207
TC208N27	155	209	117	122	215	234	197	127	234	76	66	169	134	180	183	84	128	246	177	142	171	193	166	134	59	182	102	121	76	141	139	86	239	158	210	251	133	285	147	173	148	164	103	155	152	102	183	168	215
TC208N27	155	209	117	122	215	234	197	127	234	76	66	169	134	180	183	84	128	246	177	142	171	193	166	134	59	182	102	121	76	141	139	86	239	158	210	251	133	285	147	173	148	164	103	155	152	102	183	168	215
TC209	153	188	124	116	188	234	222	129	223	98	61	190	148	176	201	89	164	242	195	142	164	-9	179	134	112	187	102	133	74	141	149	94	231	160	220	241	90	284	102	127	147	170	103	150	150	102	190	168	233
TC209	153	188	124	116	188	234	222	129	223	98	61	190	148	176	201	89	164	242	195	142	164	-9	179	134	112	187	102	133	74	141	149	94	231	160	220	241	90	284	102	127	147	170	103	150	150	102	190	168	233
TC243	155	209	117	122	215	234	222	129	223	98	66	190	148	176	201	84	128	210	177	142	164	-9	179	134	59	187	102	121	76	141	139	86	239	158	210	241	117	283	147	173	148	164	103	155	152	102	190	168	215
TC243	155	209	117	122	215	234	222	129	223	98	66	190	148	176	201	84	128	210	177	142	164	-9	179	134	59	187	102	121	76	141	139	86	239	158	210	241	117	283	147	173	148	164	103	155	152	102	190	168	215
TB367	143	203	137	116	184	234	206	161	240	106	63	167	130	176	181	87	162	211	196	142	173	-9	164	136	115	166	102	133	76	149	149	94	200	162	218	247	121	283	103	128	147	170	107	150	150	102	212	164	207
TB367	143	203	137	116	184	234	206	161	240	106	63	167	130	176	181	87	162	211	196	142	173	-9	164	136	115	166	102	133	76	149	149	94	200	162	218	247	121	283	103	128	147	170	107	150	150	102	212	164	207
D105	143	207	117	112	-9	236	197	129	240	106	66	188	152	176	185	95	128	211	185	146	164	197	159	132	113	178	102	106	76	141	149	94	213	152	220	241	119	282	109	134	156	164	119	150	152	102	172	156	207
D105	143	207	117	112	-9	236	197	129	240	106	66	188	152	176	185	95	128	211	185	146	164	197	159	132	113	178	102	106	76	141	149	94	213	152	220	241	119	282	109	134	156	164	119	150	152	102	172	156	207
TC385A	153	205	117	122	217	241	213	127	250	98	66	192	134	180	185	89	158	244	169	146	166	192	166	134	108	185	102	108	76	141	139	86	215	158	218	247	109	277	147	173	148	170	103	153	150	102	183	168	231
TC385A	153	205	117	122	217	241	213	127	250	98	66	192	134	180	185	89	158	244	169	146	166	192	166	134	108	185	102	108	76	141	139	86	215	158	218	247	109	277	147	173	148	170	103	153	150	102	183	168	231
TC384A	155	209	129	116	188	234	213	155	234	98	66	192	134	180	183	84	162	221	178	142	181	193	166	134	59	182	102	108	76	141	146	92	239	158	210	249	133	284	147	173	148	170	103	150	150	118	183	168	231
TC384A	155	209	129	116	188	234	213	155	234	98	66	192	134	180	183	84	162	221	178	142	181	193	166	134	59	182	102	108	76	141	146	92	239	158	210	249	133	284	147	173	148	170	103	150	150	118	183	168	231
TC398	155	188	117	104	178	234	197	127	234	76	66	192	130	176	181	87	162	242	177	144	175	193	166	145	115	180	102	108	76	149	146	92	239	158	227	247	90	283	103	128	148	170	107	150	152	102	183	168	233
TC398	155	188	117	104	178	234	197	127	234	76	66	192	130	176	181	87	162	242	177	144	175	193	166	145	115	180	102	108	76	149	146	92	239	158	227	247	90	283	103	128	148	170	107	150	152	102	183	168	233
TC399	155	209	117	122	215	234	197	127	232	76	61	192	134	190	195	84	166	246	169	144	166	193	166	145	59	180	102	108	76	154	149	94	239	158	210	251	133	285	109	134	148	170	103	153	150	118	183	158	217
TC399	155	209	117	122	215	234	197	127	232	76	61	192	134	190	195	84	166	246	169	144	166	193	166	145	59	180	102	108	76	154	149	94	239	158	210	251	133	285	109	134	148	170	103	153	150	118	183	158	217
TD337	141	199	129	112	188	234	222	127	234	92	61	190	148	176	201	100	164	216	169	148	171	-9	177	137	108	182	120	133	100	141	149	94	241	162	212	243	113	283	102	127	166	170	119	150	152	102	183	168	231
TD337	141	199	129	112	188	234	222	127	234	92	61	190	148	176	201	100	164	216	169	148	171	-9	177	137	108	182	120	133	100	141	149	94	241	162	212	243	113	283	102	127	166	170	119	150	152	102	183	168	231
TA426	153	188	129	112	-9	234	222	129	223	98	61	190	122	198	195	84	171	242	195	144	171	193	177	137	112	182	120	135	100	141	149	94	231	160	213	255	117	285	103	128	147	170	103	150	150	102	190	168	231
TA426	153	188	129	112	-9	234	222	129	223	98	61	190	122	198	195	84	171	242	195	144	171	193	177	137	112	182	120	135	100	141	149	94	231	160	213	255	117	285	103	128	147	170	103	150	150	102	190	168	231
TA428	153	188	117	112	188	234	222	129	223	98	63	190	148	176	201	89	164	242	195	142	171	-9	179	134	112	187	120	133	74	141	149	94	231	160	212	243	117	285	103	128	166	164	103	150	150	102	190	168	231
TA428	153	188	117	112	188	234	222	129	223	98	63	190	148	176	201	89	164	242	195	142	171	-9	179	134	112	187	120	133	74	141	149	94	231	160	212	243	117	285	103	128	166	164	103	150	150	102	190	168	231
TA422	153	188	124	116	188	234	222	129	223	76	63	190	148	176	201	89	164	242	195	144	171	-9	177	137	112	187	102	133	74	141	149	94	231	160	219	241	117	285	102	127	166	170	103	150	150	102	190	168	233
TA422	153	188	124	116	188	234	222	129	223	76	63	190	148	176	201	89	164	242	195	144	171	-9	177	137	112	187	102	133	74	141	149	94	231	160	219	241	117	285	102	127	166	170	103	150	150	102	190	168	233
TE356	143	209	129	116	188	241	187	129	238	83	66	190	130	172	185	84	158	248	169	146	166	192	185	134	108	189	102	133	74	141	149	94	215	158	220	247	121	277	166	192	166	170	119	155	150	118	183	183	207
TE356	143	209	129	116	188	241	187	129	238	83	66	190	130	176	191	84	158	248	169	146	166	192	185	134	108	189	102	133	74	141	149	94	215	158	220	247	121	277	166	192	166	170	119	155	150	118	183	183	207
TE357	143	209	129	116	184	241	187	129	238	83	66	190	134	172	191	84	158	250	169	146	166	192	185	134	108	189	102	133	74	141	149	94	215	158	220	247	121	277	103	128	166	170	119	155	150	118	183	183	207
TE357	143	209	129	116	184	241	187	129	238	83	66	190	134	172	191	84	158	250	169	146	166	192	185	134	108	189	102	133	74	141	149	94	215	158	220	247	121	277	103	128	166	170	119	155	150	118	183	183	207
P1932	143	203	129	112	207	242	187	155	234	98	66	190	130	178	185	87	131	210	169	146	166	192	185	137	119	182	102	-9	108	141	149	94	209	158	220	245	123	283	103	128	166	170	96	155	150	118	172	158	217
P1932	143	203	129	112	207	242	187	155	234	98	66	190	130	178	185	87	131	210	169	146	166	192	185	137	119	182	102	-9	108	141	149	94	209	158	220	245	123	283	103	128	166	170	103	155	150	118	172	158	217
TC109A	155	192	117	112	188	234	218	161	223	98	66	189	161	180	181	95	127	220	178	146	173	192	177	134	101	182	102	119	122	154	149	94	209	158	210	241	121	283	103	128	166	170	119	153	150	102	190	185	218
TC109A	155	192	117	112	188	234	218	161	223	98	66	189	161	180	181	95	127	220	178	146	173	192	177	134	101	182	102	119	122	154	149	94	209	158	210	241	121	283	103	128	166	170	119	153	150	102	190	185	218
TD268	155	209	117	122	215	234	197	127	234	76	66	192	134	176	183	84	162	246	177	142	175	193	166	134	59	182	102	121	76	141	139	86	239	158	210	251	133	284	147	173	148	164	103	150	150	118	183	168	215
TD268	155	209	117	122	215	234	197	127	234	76	66	192	134	176	183	84	162	246	177	142	175	193	166	134	59	182	102	121	76	141	139	86	239	158	210	251	133	284	147	173	148	164	103	150	150	118	183	168	215
CO255	143	205	117	130	205	222	202	-9	240	106	66	190	130	176	181	89	171	223	177	144	175	180	159	134	101	166	93	-9	72	141	181	125	200	150	210	241	113	277	103	128	166	167	119	153	184	114	181	185	218
CO255	143	205	117	130	205	222	202	-9	240	106	66	190	130	176	181	89	171	223	177	144	175	180	159	134	101	166	93	-9	72	141	181	125	200	150	210	241	113	277	103	128	166	167	119	153	184	114	181	185	218
TE202b	161	209	117	112	207	242	218	-9	234	98	66	169	130	190	195	84	128	220	178	142	181	193	166	134	108	182	102	133	124	149	149	94	215	158	218	249	121	283	153	179	166	170	103	153	150	122	172	181	217
TE202b	161	209	117	112	207	242	218	-9	234	98	66	169	130	190	195	84	128	220	178	142	181	193	166	134	108	182	102	133	124	149	149	94	215	158	218	249	121	283	153	179	166	170	103	153	150	122	172	181	217
TE229	161	203	129	116	184	241	218	131	234	98	66	169	159	190	195	84	128	220	178	146	183	193	166	137	108	182	102	133	124	149	149	94	215	158	218	241	121	283	103	128	166	170	103	155	150	122	210	181	217
TE229	161	203	129	116	184	241	218	131	234	98	66	169	159	190	195	84	128	220	178	146	183	193	166	137	108	182	102	133	124	149	149	94	215	158	218	241	121	283	103	128	166	170	103	155	150	122	210	181	217
K1080	153	188	117	114	211	241	216	161	238	83	66	192	130	176	185	98	158	248	169	146	164	192	177	134	108	191	102	135	74	141	139	86	215	158	220	247	121	277	166	192	166	170	119	155	150	102	210	183	231
K1080	153	188	117	114	211	241	216	161	238	83	66	192	130	176	185	98	158	248	169	146	164	192	177	134	108	191	102	135	74	141	139	86	215	158	220	247	121	277	166	192	166	170	119	155	150	102	210	183	231
[truncated: 31 more columns]
